# Supplementary material for: Lower Low-Density Lipoprotein Cholesterol Levels Are Associated with Severe Dengue Outcome
Source: PLoS Negl Trop Dis. 2015 Sep 3;9(9):e0003904. doi: 10.1371/journal.pntd.0003904 (PMC4559460; doi:10.1371/journal.pntd.0003904)
Supplement: S1 Table — (XLSX) [file pntd.0003904.s004.xlsx]

## Sheet: Table S2
Table S1. Computerized algorithm to classify laboratory-confirmed dengue cases according to the 1997 and 2009 WHO classifications of dengue disease severity.*
1997 WHO Classification			2009 WHO Classification
Dengue Fever (DF)			Dengue without Warning Signs
Signs & symptoms	Definition of signs & symptoms	Classification criteria	Signs & symptoms	Definition of signs & symptoms	Classification criteria
Fever	>37.5°C	If [DHF] = No and [DSS] = No, then [DF ]= Yes	Fever	>37.5°C	At least two of the following: {Anorexia} = Yes or {Rash} = Yes or [Aches] = Yes or [Tourniquet test] = Yes or [Leukopenia] = Yes, then [Dengue without Warning Signs] = Yes
And 2 or more of the following:			And 2 or more of the following:
Headache	Headache		Rash/ Exanthema	Skin rash: Macular, Papular, Maculo-papular, Erythema, Facial flushing, Measles-like
Retro-orbital pain	Retro-orbital pain
Myalgia	Myalgia
Arthralgia	Arthralgia		Nausea, Anorexia	Loss of appetite
Exanthema/ Rash	Exanthema/Rash		Aches and pains	Myalgia/Arthralgia/Retro-orbital pain/Headache
Hemorrhagic manifestations	Hem1, Hem2, or Hem3 (see below)		Leukopenia	≤5000 WBC/ul
			Tourniquet test	≥20 petechiae in 2 cm²
Dengue Hemorrhagic Fever (DHF)			Dengue with Warning Signs
Signs & symptoms	Definition of signs & symptoms	Classification criteria	Signs & symptoms	Definition of signs & symptoms	Classification criteria
All of the following must be present		If (Fever = Yes) AND ([Tourniquet test] = Yes or [HEM1] = Yes or [HEM2] = Yes or [HEM3] = Yes) AND (Thrombocyto-penia = Yes) AND ([Hemoconcentration] = Yes or [ElevHematocrit] = Yes or [PlerualEffusion] = Yes or [Ascites] = Yes or [Hypoprotein-emia] = Yes or [Hypoalbumin-emia] =Yes or [Edema] = Yes), then [DHF] = Yes	Dengue as above w/ any of the following		If [Abdominal pain] = Yes or [Vomiting] = Yes or [Ascites, Plamsa leakage or Edema] = Yes or [Mucosal hemorrhage] = Yes or [Lethargy] = Yes or [Irritability] = Yes or [Hepatomegaly] =Yes or [Decrease in platelets concurrent with increase in hematocrit] = Yes or [Platelets <100,000 and increased hematocrit] = Yes, then [Dengue with Warning SIgns] = Yes
Fever (or history of fever)	>37.5°C		Abdominal pain	Abdominal tenderness, and continuous abdominal pain
Tourniquet test	≥20 petechiae in 2 cm²
Hem1	Petechia, equimosis, purpura, or hematoma		Persistent vomiting	≥ 3 episodes in 12 hours
Hem2	Abnormal bleeding from venipuncture site, Menorrhagia, vaginal bleeding, subconjunctival bleeding, hematuria, hemoptysis, epistaxis, or gingivorrhagia		Ascites, Plasma leakage, or Edema	Liquid accumulation assessed by clinician and confirmed by Ultrasound or X-ray
Hem3	Melena or hematemesis		Mucosal Hemorrhage	Epistaxis, gingivorrhagia, melena, hematemesis, hematuria, subconjunctival or vaginal bleeding
Thrombocyto-penia	Platelets ≤100,000 cells/mm³		Lethargy	Glasgow score <15 or Blantyre score <5
Plasma Leakage is any of the following:			Irritability	Irritability or restlessness
Pleural Effusion	PleuralEffusionLeftRx, PleuralEffusionRightRx, PulmonaryEdemaRx, PleuralEffusionClinical, PleuralEffusionRightUS or PleuralEffusionLeftUS		Hepatomegaly	Liver palpable >2 cm below costal margin
Ascites	Clinical ascites		Decreased platelet count concurrent with increase in hematocrit	Decreased platelet count by 10,000 cells/mm³ in 24 hours concurrent with any increase in hematocrit
Edema	Edema, periorbital, facial, limbs, hydrocele, generalized and fovea
Hypoproteinemia	<6 g/dl		Platelets <100,000 cells/mm³ and increase in hematocrit	Platelets <100,000 cells/mm³ in any moment and any increase in hematocrit
Hypoalbuminemia	<3.5 g/dl
Hemo concentration ≥20%	([GreatestHct] - [LowestHct])/[LowestHct]*100
Elevated hematocrit	If (age ≤2) and Hct ≥40; if (age >2 and <15) and Hct ≥42; if (age ≥15 and gender = F) and Hct ≥46; or if (age ≥15 and sex = M) and Hct ≥50, then [ElevHematocrit]=Yes
Dengue Shock Syndrome (DSS)			Severe Dengue
Signs & symptoms	Definition of signs & symptoms	Classification criteria	Signs & symptoms	Definition of signs & symptoms	Classification criteria
DHF with		If [DHF] = Yes AND ([Narrow pulse pressure] = Yes or [Hypotension] = Yes) AND ([Rapid pulse] = Yes or [Cold, clammy skin] =Yes or [Poor capillary refill] = Yes), then [DSS] = Yes	Dengue with at least 1 of the following		If ([Hypotensive Shock] = Yes or [CompensatedShock] = Yes or [Fluid accum with resp difficulty] = Yes or [Significant bleeding] = Yes or [Alt AST or ALT] = Yes or [Change in CNS] = Yes or [Myocardio-pathy] = Yes, then [Severe Dengue] = Yes
Hypotension	If (age <5 and Systolic <80) or (age ≥5 and Systolic <90), then [Hypotension] = Yes		Hypotensive Shock	Narrow pulse pressure or hypotension and rapid pulse or cold skin or bradycardia or tachycardia or tachypnea or poor capillary refill
Or			Compensated Shock	Poor capillary refill and fast pulse or tachypnea or tachycardia or cold skin
Narrowing of pulse pressure	(Systolic - Diastolic) ≤20 mm Hg		Fluid accumulation with respiratory difficulty	Fluid accumulation (ascites, hypo-proteinemia, hypoalbuminemia,elevated hematocrit, hemoconcentration, plasma leakage or edema) and Respiratory distress (abnormal respiratory rate, chest indrawing, or oxygen saturation less than 95%)
And 1 or more of the following			Significant bleeding	All bleeding that endangers the life of the patient
Rapid pulse	Rapid or weak pulse		Alteration in AST or ALT	AST or ALT ≥1000 U/l
Cold, clammy skin	Distal coldness, paleness, sweating, and chills		Change in CNS	Lethargy, convulsion or altered Glasgow or Blantyre scale
Poor capillary refill	>2 sec		Suspected myo cardiopathy	unstable vital signs or crystalloid or dextran load
*All data was derived from an electronic database containing data from external consult and hospitalized patient forms.
